# Supplementary material for: Musculoskeletal defects associated with myosin heavy chain‐embryonic loss of function are mediated by the YAP signaling pathway
Source: EMBO Mol Med. 2023 Jul 26;15(9):e17187. doi: 10.15252/emmm.202217187 (PMC10493586; doi:10.15252/emmm.202217187)
Supplement: Supplementary file 4 — Source Data for Figure 1 [file EMMM-15-e17187-s010.zip › Figure1_Source_Data/Figure1.xlsx]

## Sheet: A-B
A	Body weight_8 weeks						B	Body weight_6 months
		Myh3+/+	Myh3Δ/Δ						Myh3+/+	Myh3Δ/Δ
	Replicate 1	21.3	15					Replicate 1	26.9	23.1
	Replicate 2	20.1	17					Replicate 2	27.3	22.6
	Replicate 3	20.5	16.5					Replicate 3	26.3	24
	Replicate 4	19	16.7					Replicate 4	28.4	22.7
	Replicate 5	19.7	15.2					Replicate 5	27.3	24.4

## Sheet: C-F
	Muscle weights
C	TA_8-10 weeks			D	TA_6 months			E	Gastroc_8-10 weeks			F	Gastroc_6 months
	Myh3+/+	Myh3Δ/Δ			Myh3+/+	Myh3Δ/Δ			Myh3+/+	Myh3Δ/Δ			Myh3+/+	Myh3Δ/Δ
Replicate 1	37.9	27.3		Replicate 1	60.4	40.8		Replicate 1	112.5	87		Replicate 1	171.6	140.6
Replicate 2	36.8	24.2		Replicate 2	62.5	42.6		Replicate 2	116.6	86.2		Replicate 2	175.4	140.8
Replicate 3	40.1	26.8		Replicate 3	58	45.8		Replicate 3	104.2	83.2		Replicate 3	169.8	143.4
Replicate 4	42.4	27		Replicate 4	65.5	39.6		Replicate 4	117.4	85.6		Replicate 4	177.5	145.9
Replicate 5	32	20.8		Replicate 5	63.8	44		Replicate 5	112.5	87.7		Replicate 5	177.2	142.5

## Sheet: G-H
	No. of fibers/csa (mm2)
G	TA_8-10 weeks			H	TA_6 months
	Myh3+/+	Myh3Δ/Δ			Myh3+/+	Myh3Δ/Δ
Replicate 1	502.851	486.102		Replicate 1	411.64	498.68
Replicate 2	593.64	502.436		Replicate 2	430.56	493.922
Replicate 3	527.615	480.112		Replicate 3	407.689	542.645
Replicate 4	594.204	557.233		Replicate 4	444.589	516.717

## Sheet: K
K
6 months TA
Myh3+/+
Bins	Replicate 1	Replicate 2	Replicate 3	Replicate 4	Replicate 5
0-500	11.8	17.3	10.9	14.3	13
500-1000	10.7	8.5	12.8	12.7	5.4
1000-1500	19.2	18.2	17.3	20.4	14.3
1500-2000	13.7	14.7	11.8	12.8	13
2000-2500	10.3	10.9	10.4	10.4	12.2
2500-3000	10.5	12.2	11.1	8.5	11.2
3000-3500	10.3	9.4	12.5	8.7	12.4
3500-4000	7.8	5.8	7	8	10.4
4000-4500	3.5	2.1	3.8	3.3	5.6
4500-5000	1.3	0.5	1.4	0.9	1.8
>5000	0.8	0.1	1	0.2	0.6
Myh3Δ/Δ
Bins	Replicate 1	Replicate 2	Replicate 3	Replicate 4	Replicate 5
0-500	19.3	16.8	16	18.6	13.6
500-1000	11.7	13.2	17.4	19.2	9.4
1000-1500	19.7	22.5	23	21	24.9
1500-2000	15.4	16.1	14	14.2	21.5
2000-2500	10.8	11.5	9.5	8.1	12.7
2500-3000	8.3	7.5	9.1	8	8.2
3000-3500	6.8	4.9	6.8	6.6	4.6
3500-4000	3.7	3.5	3	3.5	2.3
4000-4500	2.4	2	0.9	0.7	1.5
4500-5000	1.1	0.9	0.1	0	0.6
>5000	0.7	1.1	0.1	0.1	0.8

## Sheet: Q
Q	% Thoracic vertebrae fusion
	Myh3+/+	Myh3Δ/Δ
Replicate 1	0	46.15
Replicate 2	0	46.15
Replicate 3	0	100
Replicate 4	0	100
Replicate 5	0	92.3
Replicate 6	0	61.53
Replicate 7	0	100
Replicate 8	0	84.61

## Sheet: R
R
Grip strength normalized to body weights (gf/gms)
	Myh3+/+									Myh3Δ/Δ
Weeks	Replicate 1	Replicate 2	Replicate 3	Replicate 4	Replicate 5				Weeks	Replicate 1	Replicate 2	Replicate 3	Replicate 4	Replicate 5
12	7.88	8.9	8.3	8.6	7.7				12	7.7	5.6	6.8	6.9	7.8
14	7.83	7.5	7.9	7.7	8.3				14	6.5	6.3	6.6	5.9	5.9
16	7.9	7	7.5	7.5	7.6				16	5.4	6.04	5.5	5.5	5.8
18	6.7	7.4	7.4	7.5	7.24				18	5.8	5.7	5.5	5.3	5.9
24	6.7	6.7	6.8	7.4	7.4				24	5.9	5.6	5.2	4.8	5.9

## Sheet: S
S	Latency to fall
	12-14 weeks
	Myh3+/+	Myh3Δ /Δ
Replicate 1	37.3333	34
Replicate 2	39.5	18.5
Replicate 3	36.3333	22
Replicate 4	45.3333	31
Replicate 5	49	36
Replicate 6	44	18.3333

## Sheet: T
T	Running time
	12-14 weeks
	Myh3+/+	Myh3Δ/Δ
Replicate 1	895	50
Replicate 2	960	60
Replicate 3	1094	60
Replicate 4	1200	60
Replicate 5	1200	90
Replicate 6	1200	40
