# Supplementary material for: Musculoskeletal defects associated with myosin heavy chain‐embryonic loss of function are mediated by the YAP signaling pathway
Source: EMBO Mol Med. 2023 Jul 26;15(9):e17187. doi: 10.15252/emmm.202217187 (PMC10493586; doi:10.15252/emmm.202217187)
Supplement: Supplementary file 5 — Source Data for Figure 2 [file EMMM-15-e17187-s006.zip]

Archive with 4 entries (3 files):
- Figure2_Source_Data/
- Figure2_Source_Data/Figure2.xlsx
- Figure2_Source_Data/Figure2_IF.pdf
- Figure2_Source_Data/Figure2_Western blot.pdf
