# Supplementary material for: Musculoskeletal defects associated with myosin heavy chain‐embryonic loss of function are mediated by the YAP signaling pathway
Source: EMBO Mol Med. 2023 Jul 26;15(9):e17187. doi: 10.15252/emmm.202217187 (PMC10493586; doi:10.15252/emmm.202217187)
Supplement: Supplementary file 5 — Source Data for Figure 2 [file EMMM-15-e17187-s006.zip › Figure2_Source_Data/Figure2.xlsx]

## Sheet: C-D, G-H,K-L
C	%MyHC IIb +ve fibers			G	%MyHC IIa +ve fibers			K	%MyHC IIx +ve fibers
	TA				TA				TA
	8-10 weeks				8-10 weeks				8-10 weeks
	Myh3+/+	Myh3Δ/Δ			Myh3+/+	Myh3Δ/Δ			Myh3+/+	Myh3Δ/Δ
Replicate 1	46.6	57.1		Replicate 1	6.11	6.47		Replicate 1	50.5189	47.8556
Replicate 2	54.2	60.6		Replicate 2	4.67	9.26		Replicate 2	47.1942	52.1281
Replicate 3	47.9	65.8		Replicate 3	4.64	9.73		Replicate 3	45.8123	49.8916
Replicate 4	43.4	56.38		Replicate 4	3.28	7.4		Replicate 4	56.2074	43.8513
D	%MyHC IIb +ve fibers			H	%MyHC IIa +ve fibers			L	%MyHC IIx +ve fibers
	TA				TA				TA
	6 months				6 months				6 months
	Myh3+/+	Myh3Δ/Δ			Myh3+/+	Myh3Δ/Δ			Myh3+/+	Myh3Δ/Δ
Replicate 1	47.0605	72.7144		Replicate 1	3.4	11.4		Replicate 1	48.2164	59.2096
Replicate 2	58.7748	72.759		Replicate 2	4.5	9.6		Replicate 2	48.9822	42.8346
Replicate 3	56.6057	76.9794		Replicate 3	3.3	8.3		Replicate 3	42.1879	39.6338
Replicate 4	62.4046	73.1463		Replicate 4	5.4	5.2		Replicate 4	43.4802	52.06

## Sheet: O-P
O	%MyHC slow +ve fibers
	Gastroc
	8-10 weeks
	Myh3+/+	Myh3Δ/Δ
Replicate 1	2.11949	1.87093
Replicate 2	3.44403	1.3557
Replicate 3	3.44242	1.40021
Replicate 4	2.62	1.4979
P	%MyHC slow +ve fibers
	Gastroc
	6 months
	Myh3+/+	Myh3Δ/Δ
Replicate 1	1.94025	0.811142
Replicate 2	1.36872	0.795615
Replicate 3	1.16105	0.500326
Replicate 4	2.841	1.19914

## Sheet: R-U
R	TA			S	TA
	8-10 weeks				8-10 weeks
	MyHC IIb /GAPDH				MyHC IIa /GAPDH
	Myh3+/+	Myh3Δ/Δ			Myh3+/+	Myh3Δ/Δ
Replicate 1	0.217288	1.12685		Replicate 1	0.662352	1.0695
Replicate 2	0.685822	1.22028		Replicate 2	0.567328	1.09646
Replicate 3	0.394169	0.810949		Replicate 3	0.420576	0.827159
Replicate 4	0.945746	1.31179		Replicate 4	0.466148	1.11717
T	TA			U	TA
	6 months				6 months
	MyHC IIb /GAPDH				MyHC IIa /GAPDH
	Myh3 +/+	Myh3Δ/Δ			Myh3 +/+	Myh3Δ/Δ
Replicate 1	1.55176	2.29106		Replicate 1	1.6668	1.7949
Replicate 2	1.43563	1.95555		Replicate 2	1.63234	2.09404
Replicate 3	1.72732	1.69803		Replicate 3	1.53285	1.92105
Replicate 4	1.07442	2.10784		Replicate 4	1.56825	2.02276

## Sheet: W-X
W	Gastroc
	8-10 weeks
	MyHC slow /GAPDH
	Myh3+/+	Myh3Δ/Δ
Replicate 1	1.30321	0.283527
Replicate 2	0.84759	0.25983
Replicate 3	1.59125	0.267466
Replicate 4	1.86615	0.317713
X	Gastroc
	6 months
	MyHC slow /GAPDH
	Myh3+/+	Myh3Δ/Δ
Replicate 1	1.02763	0.263128
Replicate 2	1.14639	0
Replicate 3	0.814497	0.0506236
Replicate 4	0.538314	0
