# Supplementary material for: Musculoskeletal defects associated with myosin heavy chain‐embryonic loss of function are mediated by the YAP signaling pathway
Source: EMBO Mol Med. 2023 Jul 26;15(9):e17187. doi: 10.15252/emmm.202217187 (PMC10493586; doi:10.15252/emmm.202217187)
Supplement: Supplementary file 6 — Source Data for Figure 3 [file EMMM-15-e17187-s004.zip › Figure3_Source_Data_13072023/Figure3_13072023.xlsx]

## Sheet: C
C	No. of Pax 7+ve cells/CSA (mm2)
	TA
	8-10 weeks
	Myh3+/+	Myh3Δ /Δ
Replicate 1	21.1315	44.1861
Replicate 2	29.0566	34.4615
Replicate 3	22.6415	39.3762
Replicate 4	29.1667	41.6071

## Sheet: F
F	No. of Pax 7+ve cells/CSA (mm2)
	TA
	6 months
	Myh3+/+	Myh3Δ/Δ
Replicate 1	32.492	21.4474
Replicate 2	21.1021	15.8947
Replicate 3	33.8677	18.2954
Replicate 4	35.231	22.5301
Replicate 5	35.8884	21.8182

## Sheet: H-M
H	Pax 7			J	MyoD			L	Caspase 3
	TA				TA				TA
	8-10 weeks				8-10 weeks				8-10 weeks
	Pax 7/GAPDH				MyoD/GAPDH				Caspase 3/GAPDH
	Myh3+/+	Myh3Δ/Δ			Myh3+/+	Myh3Δ/Δ			Myh3+/+	Myh3Δ/Δ
Replicate 1	0.755659	1.24977		Replicate 1	0.837028	1.43246		Replicate 1	0.924309	0.68086
Replicate 2	0.462571	0.712093		Replicate 2	0.313221	1.3273		Replicate 2	1.01531	0.618031
Replicate 3	0.75075	1.05218		Replicate 3	0.576866	1.04007		Replicate 3	0.631177	0.655269
Replicate 4	0.631177	1.00515		Replicate 4	0.794015	1.11265		Replicate 4	1.14526	0.602388
I	Pax 7			K	MyoD			M	Caspase 3
	TA				TA				TA
	6 months				6 months				6 months
	Pax 7/GAPDH				MyoD/GAPDH				Caspase 3/GAPDH
	Myh3+/+	Myh3Δ/Δ			Myh3+/+	Myh3Δ/Δ			Myh3+/+	Myh3Δ/Δ
Replicate 1	1.14384	0.487668		Replicate 1	0.73293	0.192912		Replicate 1	0.819037	1.35027
Replicate 2	0.750294	0.142294		Replicate 2	0.86115	0.191973		Replicate 2	0.877192	1.22347
Replicate 3	1.06373	0.357924		Replicate 3	0.794526	0.246372		Replicate 3	1.13376	1.32
Replicate 4	1.38882	0.408995		Replicate 4	0.802827	0.571929		Replicate 4	1.19599	1.08731

## Sheet: P
P	% MyoD +ve Pax7 +ve cells					% MyoD +ve Pax7 +ve cells
	6 hrs					12 hrs
	Myh3+/+	Myh3Δ/Δ				Myh3+/+	Myh3Δ/Δ
Replicate 1	48.2759	53.8462			Replicate 1	54.5455	73.6842
Replicate 2	47.3684	59.2593			Replicate 2	57.8947	83.3333
Replicate 3	41.6667	61.5385			Replicate 3	45	70

## Sheet: S,V
S	% sirius red area					V	% sirius red area
	8-10 weeks						6 months
	Myh3+/+	Myh3Δ/Δ					Myh3+/+	Myh3Δ/Δ
Replicate 1	5.34	9.09				Replicate 1	4.9328	12.3576
Replicate 2	4.72	14.37				Replicate 2	4.87	13.09
Replicate 3	4.41	9.79				Replicate 3	5.2362	13.2
Replicate 4	4.98	12.05				Replicate 4	4.68	8.64
Replicate 5	6.68	9.51				Replicate 5	7.74	7.14
