# Supplementary material for: Musculoskeletal defects associated with myosin heavy chain‐embryonic loss of function are mediated by the YAP signaling pathway
Source: EMBO Mol Med. 2023 Jul 26;15(9):e17187. doi: 10.15252/emmm.202217187 (PMC10493586; doi:10.15252/emmm.202217187)
Supplement: Supplementary file 7 — Source Data for Figure 4 [file EMMM-15-e17187-s005.zip]

Archive with 3 entries (2 files):
- Figure4_Source_Data/
- Figure4_Source_Data/Figure4.xlsx
- Figure4_Source_Data/Figure4_Western blots.pdf
