# Supplementary material for: Musculoskeletal defects associated with myosin heavy chain‐embryonic loss of function are mediated by the YAP signaling pathway
Source: EMBO Mol Med. 2023 Jul 26;15(9):e17187. doi: 10.15252/emmm.202217187 (PMC10493586; doi:10.15252/emmm.202217187)
Supplement: Supplementary file 7 — Source Data for Figure 4 [file EMMM-15-e17187-s005.zip › Figure4_Source_Data/Figure4.xlsx]

## Sheet: 4D
D	Relative expression
	Myh3+/+	Myh3∆/∆
TPM4	1.8	0.77
STMN1	1.34	0.79
SRC8	0.17	0.13
VIME	6.14	3.9
MYL4	2.2	1.4
MYL1	8.3	5.4
MLRS	4.8	3.1
PROF1	2.3	4.2
TNNC1	0.6	0.86
MYH10	0.04	0.065
MYH7	0.4	0.82
MYH8	1.12	1.98
ACTN2	0.72	1.04
SPTB2	0.05	0.1

## Sheet: 4F
F	Tln 1/GAPDH				Filamin B/GAPDH					YAP/GAPDH				NEDD 4/GAPDH
	Myh3+/+	Myh3∆/∆			Myh3+/+	Myh3∆/∆				Myh3+/+	Myh3∆/∆			Myh3+/+	Myh3∆/∆
Replicate 1	0.362343	0.783742		Replicate 1	0.9039	0.231034			Replicate 1	0.895179	1.85267		Replicate 1	0.821757	1.84295
Replicate 2	0.261241	0.793045		Replicate 2	1.08419	0.193453			Replicate 2	0.982113	1.52219		Replicate 2	0.77872	1.4308
Replicate 3	0.366737	0.761514		Replicate 3	1.12545	0.353482			Replicate 3	0.503715	1.29974		Replicate 3	1.02716	1.06596
				Replicate 4	1.0413	0.256588			Replicate 4	0.826239	1.28806		Replicate 4	0.776576	1.01153
				Replicate 5	1.06032	0.499102			Replicate 5	0.857123	1.63456		Replicate 5	1.06549	1.517

## Sheet: 4G
G	Relative luciferase assay
	Ctrl siRNA	Myh3 siRNA
Replicate 1	2.01389	6.99333
Replicate 2	1.39982	7.34179
Replicate 3	1.73772	6.59762

## Sheet: 4I
I	MyHC emb/GAPDH				YAP/GAPDH				S109/GAPDH
	Ctrl siRNA	Myh3 siRNA			Ctrl siRNA	Myh3 siRNA			Ctrl siRNA	Myh3 siRNA
Replicate 1	0.59999	0.137498		Replicate 1	0.763032	1.55852		Replicate 1	3.08252	0.742693
Replicate 2	0.758699	0.198859		Replicate 2	0.565448	1.71455		Replicate 2	2.26968	0.785336
Replicate 3	0.442364	0.03481		Replicate 3	0.772402	1.14461		Replicate 3	1.6658	0.440692

## Sheet: K
K	YAP/GAPDH				S109/GAPDH
	Ctrl siRNA	Myh8 siRNA			Ctrl siRNA	Myh8 siRNA
Replicate 1	0.649219	0.862563		Replicate 1	1.71642	0.87289
Replicate 2	0.780965	1.19258		Replicate 2	1.94617	1.02491
Replicate 3	0.708006	0.992745		Replicate 3	1.84085	0.415277
