# Supplementary material for: Musculoskeletal defects associated with myosin heavy chain‐embryonic loss of function are mediated by the YAP signaling pathway
Source: EMBO Mol Med. 2023 Jul 26;15(9):e17187. doi: 10.15252/emmm.202217187 (PMC10493586; doi:10.15252/emmm.202217187)
Supplement: Supplementary file 8 — Source Data for Figure 5 [file EMMM-15-e17187-s002.zip › Figure5_Source_Data/Figure5.xlsx]

## Sheet: B-D
B	P0			C	P0			D	P0
	YAP/GAPDH				S109/YAP				S127/YAP
	Myh3+/+	Myh3∆/∆			Myh3+/+	Myh3∆/∆			Myh3+/+	Myh3∆/∆
Replicate 1	0.751286	1.32267		Replicate 1	1.22448	0.404361		Replicate 1	0.656404	0.392038
Replicate 2	0.923354	1.01582		Replicate 2	1.11051	0.456324		Replicate 2	0.938254	0.495313
Replicate 3	0.824028	1.17197		Replicate 3	0.778878	0.379357		Replicate 3	0.572734	0.368862
Replicate 4	0.894034	1.33616		Replicate 4	1.00724	0.313423		Replicate 4	0.710157	0.363002
B	4 months			C	4 months			D	4 months
	YAP/GAPDH				S109/YAP				S127/YAP
	Myh3+/+	Myh3∆/∆			Myh3+/+	Myh3∆/∆			Myh3+/+	Myh3∆/∆
Replicate 1	0.441194	1.15216		Replicate 1	1.51715	0.3141		Replicate 1	1.28872	0.863238
Replicate 2	0.843221	1.22217		Replicate 2	1.07785	0.427489		Replicate 2	1.3034	0.916015
Replicate 3	0.387332	1.06919		Replicate 3	1.71638	0.586731		Replicate 3	1.0333	0.940757
Replicate 4	0.52142	1.23171		Replicate 4	1.79195	0.433778		Replicate 4	1.004	0.79748

## Sheet: G-H
G	Nuclear fraction			H	Cytoplasmic fraction
	YAP/H3A				YAP/GAPDH
	Myh3+/+	Myh3∆/∆			Myh3+/+	Myh3∆/∆
Replicate 1	0.466253	0.806765		Replicate 1	0.951096	0.612826
Replicate 2	0.466364	1.99839		Replicate 2	0.865231	0.712001
Replicate 3	0.392086	0.840628		Replicate 3	1.21076	0.568272
Replicate 4	0.519207	1.55478		Replicate 4	1.02013	0.669327
Replicate 5	0.365898	1.4522		Replicate 5	0.814211	0.556463
Replicate 6	0.309497	0.762637		Replicate 6	0.696197	0.704165

## Sheet: I
I	mRNA Relative fold change			I	mRNA Relative fold change
	CTGF				CYR61
	Myh3+/+	Myh3∆/∆			Myh3+/+	Myh3∆/∆
Replicate 1	1	1.51304		Replicate 1	1	1.61889
Replicate 2	1	1.2538		Replicate 2	1	2.21556
Replicate 3	1	1.51021		Replicate 3	1	1.60186

## Sheet: L-M
L	CTGF			M	CYR61
	CTGF/GAPDH				CYR61/GAPDH
	Myh3+/+	Myh3∆/∆			Myh3+/+	Myh3∆/∆
Replicate 1	0.297217	0.904319		Replicate 1	0.351372	0.991026
Replicate 2	0.367744	0.722326		Replicate 2	0.370535	1.0167
Replicate 3	0.160502	0.928346		Replicate 3	0.593189	0.641022
Replicate 4	0.303123	0.981422		Replicate 4	0.574723	0.944432

## Sheet: N
N	Relative fold change				Relative fold change				Relative fold change
	AMOT				MOB1A				MOB1B
	Myh3+/+	Myh3∆/∆			Myh3+/+	Myh3∆/∆			Myh3+/+	Myh3∆/∆
Replicate 1	1	0.793432		Replicate 1	1	0.16985		Replicate 1	1	0.229016
Replicate 2	1	0.454659		Replicate 2	1	0.134641		Replicate 2	1	0.178688
Replicate 3	1	0.73298		Replicate 3	1	0.1922		Replicate 3	1	0.369992
Replicate 4	1	0.936203		Replicate 4	1	0.159837		Replicate 4	1	0.208629
