# Supplementary material for: Musculoskeletal defects associated with myosin heavy chain‐embryonic loss of function are mediated by the YAP signaling pathway
Source: EMBO Mol Med. 2023 Jul 26;15(9):e17187. doi: 10.15252/emmm.202217187 (PMC10493586; doi:10.15252/emmm.202217187)
Supplement: Supplementary file 9 — Source Data for Figure 6 [file EMMM-15-e17187-s001.zip]

Archive with 4 entries (3 files):
- Figure6_Source_Data/
- Figure6_Source_Data/Figure6.xlsx
- Figure6_Source_Data/Figure6_IHC.pdf
- Figure6_Source_Data/Figure6_Western blot.pdf
