# Supplementary material for: Musculoskeletal defects associated with myosin heavy chain‐embryonic loss of function are mediated by the YAP signaling pathway
Source: EMBO Mol Med. 2023 Jul 26;15(9):e17187. doi: 10.15252/emmm.202217187 (PMC10493586; doi:10.15252/emmm.202217187)
Supplement: Supplementary file 9 — Source Data for Figure 6 [file EMMM-15-e17187-s001.zip › Figure6_Source_Data/Figure6.xlsx]

## Sheet: A
A	Grip strength normalized to body weight
	DMSO	CA3
Replicate 1	9.10889	10.9657
Replicate 2	7.97273	9.00227
Replicate 3	8.34921	8.87333
Replicate 4	8.90909	9.36923
Replicate 5	7.81159	11.0125

## Sheet: B
B	No. of myofibers/CSA (mm2)
	DMSO	CA3
Replicate 1	653.793	550.392
Replicate 2	627.288	429.853
Replicate 3	576.346	462.464
Replicate 4	610.727	489.645

## Sheet: C
C	DMSO
Bins	Replicate 1	Replicate 2	Replicate 3
0-500	6.7	4.11	7.1
500-1000	28.2	28.6	21.4
1000-1500	24.7	24.2	27.1
1500-2000	15.9	15.3	15.2
2000-2500	12	14	13.8
2500-3000	6.9	7.9	8.6
3000-3500	3.5	4.1	5.4
3500-4000	1.5	1.5	1.5
	CA3
Bins	Replicate 1	Replicate 2	Replicate 3
0-500	5.5	6.4	4.9
500-1000	28.1	23.7	22.6
1000-1500	21.3	21.1	22.1
1500-2000	13	15.1	15.8
2000-2500	9.4	11.6	10.8
2500-3000	10.8	10.8	11.6
3000-3500	9.4	8.2	8.5
3500-4000	2.3	3.2	3.6

## Sheet: F
F	% sirius red/Area
	DMSO	CA3
Replicate 1	6.39	4.26
Replicate 2	8.73	4.11
Replicate 3	6.86	4.41
Replicate 4	6.42	3.99
Replicate 5	5.65	4.29

## Sheet: H-J
	TA
H	MyHC IIa/GAPDH			I	MyHC IIb/GAPDH			J	Pax 7/GAPDH
	DMSO	CA3			DMSO	CA3			DMSO	CA3
Replicate 1	0.777069	0.712821		Replicate 1	0.539547	0.520099		Replicate 1	0.894101	0.5545
Replicate 2	0.786408	0.697783		Replicate 2	0.602024	0.536826		Replicate 2	1.10454	0.527461
Replicate 3	0.752282	0.663653		Replicate 3	0.589354	0.893038		Replicate 3	1.00504	0.637168
Replicate 4	0.640586	0.586489		Replicate 4	0.713174	0.861272		Replicate 4	0.867834	0.755785
Replicate 5	0.745833	0.597525		Replicate 5	0.606248	0.686567		Replicate 5	0.946396	0.842199

## Sheet: L-M
Gastroc
L	MyHC slow/GAPDH			M	Pax 7/GAPDH
	DMSO	CA3			DMSO	CA3
Replicate 1	0.998831	1.46048		Replicate 1	1.28015	1.64695
Replicate 2	1.28936	1.3422		Replicate 2	0.861942	1.64866
Replicate 3	1.12755	1.55345		Replicate 3	0.72199	1.3721
Replicate 4	1.22395	1.45729		Replicate 4	0.390266	1.28181

## Sheet: N
N	MyHC slow +ve fibers
	DMSO	CA3
Replicate 1	32.3108	40.2556
Replicate 2	33.1343	48.7528
Replicate 3	32	34.3173
Replicate 4	25.8679	39.8077

## Sheet: P
P	TA
	YAP/GAPDH
	DMSO	CA3
Replicate 1	1.26663	1.36494
Replicate 2	1.49237	1.34252
Replicate 3	1.33233	1.30479
Replicate 4	1.4472	1.46661
Replicate 5	1.36983	1.54675

## Sheet: R
R	Gastroc
	YAP/GAPDH
	DMSO	CA3
Replicate 1	0.967905	0.733231
Replicate 2	1.01659	1.09099
Replicate 3	1.29949	1.00428
Replicate 4	0.786736	0.961271
Replicate 5	0.662236	1.01417
Replicate 6	1.22083	1.0817

## Sheet: T
T	TA				TA
	CTGF/GAPDH				CYR61/GAPDH
	DMSO	CA3
Replicate 1	0.57431	0.341491		Replicate 1	0.672338	0.409489
Replicate 2	0.538657	0.334501		Replicate 2	0.564971	0.400338
Replicate 3	0.417879	0.354663		Replicate 3	0.561662	0.409244
Replicate 4	0.48129	0.302079		Replicate 4	0.523254	0.34882

[truncated: 2 more sheets: V, Y]
